# Supplementary material for: CRISPR/Cas9-Mediated Mutagenesis of Sex-Specific Doublesex Splicing Variants Leads to Sterility in Spodoptera frugiperda, a Global Invasive Pest
Source: Cells. 2022 Nov 10;11(22):3557. doi: 10.3390/cells11223557 (PMC9688123; doi:10.3390/cells11223557)
Supplement: Supplementary file 1 [file cells-11-03557-s001.zip]

Archive with 1 entries (1 files):
- cells-1999535-supplementary.pdf
